# Supplementary material for: Development and feasibility of an mHealth intervention for psychoeducational support of Nigerian women diagnosed with breast cancer undergoing chemotherapy: A pilot randomized controlled trial
Source: PLoS One. 2024 Nov 25;19(11):e0314365. doi: 10.1371/journal.pone.0314365 (PMC11588262; doi:10.1371/journal.pone.0314365)
Supplement: S4 File — (CSV) [file pone.0314365.s006.csv]

Hospital	Group	ID	Age	Marital_Status	Ethnic_Group	Religion	Level_of_Education	Occupation	Number_of_Children	Who_are_you_living_with	Family_monthly_income
LUTH	Intervention		51	Married	Yoruba	Christianity	Primary	Trader	3 Children	Family	51,000-100,000
LASUTH	Intervention		50	Married	Igbo	Christianity	Tertiary or above	Hotelier	4 Children	Family	101,000-150,000
LUTH	Intervention		45	Married	Yoruba	Christianity	Tertiary or above	Teaching	3 Children	Family	20,000-50,000
LUTH	Intervention		57	Married	Yoruba	Christianity	Tertiary or above	Teaching	3 Children	Family	Above 150,000
LUTH	Intervention		45	Married	Ibibio	Christianity	Tertiary or above	Insurance Broker	1 Child	Family	101,000-150,000
LASUTH	Intervention		44	Married	Edo	Christianity	Tertiary or above	Photography	2 Children	Husband	20,000-50,000
LUTH	Intervention		46	Married	Igbo	Christianity	Tertiary or above	Banking	3 Children	Family	Above 150,000
LASUTH	Intervention		39	Married	Yoruba	Christianity	Tertiary or above	Teaching	2 Children	Family	51,000-100,000
LUTH	Intervention		46	Married	Yoruba	Christianity	Tertiary or above	Teaching	4 Children	Family	Above 150,000
LASUTH	Intervention		65	Widowed	Yoruba	Christianity	Tertiary or above	Retired	1 Child	Alone	20,000-50,000
LASUTH	Intervention		54	Married	Yoruba	Islam	Tertiary or above	Trader	3 Children	Family	Above 150,000
LASUTH	Intervention		61	Married	Yoruba	Christianity	Secondary	Farmer	4 Children	Husband	20,000-50,000
LASUTH	Intervention		40	Married	Yoruba	Christianity	Tertiary or above	Civil Servant	2 Children	Family	Above 150,000
LUTH	Intervention		36	Married	Igbo	Christianity	Tertiary or above	Trader	2 Children	Husband	Above 150,000
LASUTH	Intervention		41	Married	Yoruba	Christianity	Tertiary or above	Civil Servant	3 Children	Family	Above 150,000
LASUTH	Intervention		51	Single	Yoruba	Christianity	Tertiary or above	Teaching	3 Children	Family	Above 150,000
LASUTH	Control		57	Married	Yoruba	Christianity	Tertiary or above	Teaching	4 Children	Family	101,000-150,000
LASUTH	Control		50	Married	Igbo	Christianity	Tertiary or above	Civil Servant	1 Child	Family	20,000-50,000
LASUTH	Control		35	Married	Yoruba	Islam	Tertiary or above	Teaching	2 Children	Husband	51,000-100,000
LUTH	Control		29	Single	Igbo	Christianity	Tertiary or above	Civil Servant	None	Sister	Less than 20,000
LUTH	Control		45	Married	Igbo	Christianity	Primary	Seamstress	5 Children	Family	51,000-100,000
LASUTH	Control		58	Married	Igbo	Christianity	Primary	Trader	3 Children	Husband	Less than 20,000
LASUTH	Control		41	Married	Yoruba	Christianity	Tertiary or above	Hair Stylist	3 Children	Family	20,000-50,000
LUTH	Control		37	Married	Delta	Christianity	Tertiary or above	Teaching	None	Husband	20,000-50,000
LASUTH	Control		52	Seperated	Edo	Christianity	Tertiary or above	Seamstress	3 Children	Children	51,000-100,000
LASUTH	Control		32	Married	Igbo	Christianity	Tertiary or above	Trader	2 Children	Husband	51,000-100,000
LUTH	Control		47	Married	Igbo	Christianity	Tertiary or above	Trader	None	Husband	Above 150,000
LUTH	Control		62	Married	Igbo	Christianity	Tertiary or above	Teaching	2 Children	Children	20,000-50,000
LUTH	Control		34	Single	Igbo	Christianity	Tertiary or above	Banker	2 Children	Children	Above 150,000
LUTH	Control		50	Married	Igbo	Christianity	Tertiary or above	Trader	4 Children	Family	Above 150,000
